# Supplementary material for: The Destructive Effect of Ingroup Competition on Ingroup Favoritism
Source: Front Psychol. 2018 Nov 23;9:2207. doi: 10.3389/fpsyg.2018.02207 (PMC6265441; doi:10.3389/fpsyg.2018.02207)
Supplement: DATA SHEET S2 — Data from study 2. [file Data_Sheet_2.xlsx]

## Sheet: The data of participants
Intragroup competition	Identification	DS	FAV	MJP	MD	MIP/MJP	Identification	Perceived intragroup competition	Perceived reciprocal interdependence
1	1	0	0	0	0	0	5.9	5	2
1	1	54	4	0	8	4	5.8	2	6
1	1	4	0	0	2	-2	5.7	6	2
1	1	-98	-12	0	0	-12	5.6	6	2
1	1	-98	-12	0	0	-12	5.6	6	5
1	1	-98	-12	0	0	-12	5.4	6	1
1	1	-62	-7	1	-1	-9	5.3	6	4
1	1	51	9	3	10	-2	5.3	5	1
1	1	2	0	0	0	0	5.2	5	5
1	1	-2	0	0	0	-12	5.2	1	1
1	1	-2	2	4	-4	0	5.2	5	3
1	1	35	3	1	6	-2	5.1	5	5
1	1	-3	0	0	3	-3	5.1	6	4
1	1	-22	-9	3	-3	3	5.1	7	2
1	1	-98	-12	0	0	-12	5	6	6
1	1	-2	0	0	0	0	4.9	3	5
1	1	-26	-2	-2	-2	-2	4.9	5	2
1	1	13	0	0	3	-5	4.9	2	4
1	1	0	0	0	0	0	4.8	5	3
1	1	-43	-8	4	1	-5	4.7	6	2
1	1	10	0	0	-2	2	4.7	6	3
1	1	-10	-1	1	-1	-1	4.6	5	6
1	1	8	0	0	2	0	4.6	5	2
1	1	0	0	0	0	0	4.6	2	2
1	1	-2	0	0	0	12	4.6	5	4
1	1	7	2	-2	1	-3	4.6	6	5
1	1	19	3	1	0	12	4.6	4	1
1	1	1	0	0	-1	-1	4.6	3	2
1	1	-98	-12	0	0	-12	4.6	6	2
1	1	68	10	0	6	0	4.4	2	2
1	1	-18	-5	-7	0	0	5.1	6	4
1	1	2	0	0	0	0	5.5	6	3
1	1	4	-2	2	4	0	5.3	7	2
1	1	-53	-3	3	-10	2	5.4	6	4
1	2	-98	-12	0	0	-12	3.9	7	1
1	2	2	0	-12	0	-12	3.8	5	1
1	2	-94	-12	0	-1	-11	3.8	6	2
1	2	-98	-12	0	0	-12	3.8	7	6
1	2	-98	-12	0	0	-12	3.7	5	2
1	2	16	2	0	2	0	3.6	6	1
1	2	-3	-1	-3	-2	-4	3.6	3	3
1	2	-16	0	0	-2	0	3.5	5	6
1	2	-74	-9	3	-3	-9	3.5	5	2
1	2	-84	-10	0	0	-12	3.5	6	2
1	2	-21	-3	-5	4	-2	3.4	5	2
1	2	-35	-5	3	-2	-4	3.3	6	2
1	2	-28	-5	-1	3	-3	3.1	5	3
1	2	2	0	0	0	0	3.1	2	1
1	2	2	0	0	0	0	3	2	2
1	2	-2	0	-12	0	-12	2.3	6	4
1	2	43	10	2	0	2	2.2	5	6
1	2	39	5	1	4	4	2	5	3
1	2	2	0	0	0	0	4.2	5	5
1	2	-2	0	0	0	0	4.2	7	7
1	2	18	2	2	2	2	4.2	5	5
1	2	7	2	0	-5	-1	4.2	5	2
1	2	-22	-1	-5	1	-3	4.2	6	2
1	2	-36	0	-12	0	-12	4.1	7	7
1	2	0	0	2	0	0	4.1	2	2
1	2	33	1	1	6	4	4	2	2
1	2	-12	12	0	12	0	4	5	1
1	2	-18	-2	0	-2	0	3.9	2	2
1	2	-37	-3	1	-6	-2	3.9	2	2
1	2	16	2	0	1	1	4.3	5	1
1	2	-24	0	0	0	-12	4.8	7	2
1	2	44	6	6	8	0	4.1	3	2
1	2	-64	-7	-1	-1	-11	4.8	6	2
1	2	-64	12	0	0	12	4.2	6	5
2	1	0	0	0	0	0	6.2	1	1
2	1	-31	-4	0	1	-7	6	2	2
2	1	20	2	-10	0	-12	5.7	6	1
2	1	85	10	0	1	9	5.7	6	5
2	1	6	0	0	6	6	5.7	6	3
2	1	-6	0	-2	-2	0	5.5	3	5
2	1	14	0	2	4	0	5.4	3	3
2	1	-2	0	0	0	0	5.3	1	1
2	1	98	12	0	0	12	5.3	2	3
2	1	94	11	-1	1	-3	5.3	6	2
2	1	66	8	-2	2	10	5.3	6	3
2	1	0	0	0	0	2	5.3	3	4
2	1	41	4	0	5	1	5.1	3	2
2	1	-35	-7	5	4	-8	5	5	2
2	1	-18	-1	-1	-5	-1	5	2	2
2	1	70	6	0	8	0	4.9	2	2
2	1	9	1	1	-2	2	4.9	2	2
2	1	7	3	-1	0	0	4.9	2	5
2	1	-4	-4	0	-4	0	4.8	3	5
2	1	8	0	12	0	12	4.8	1	1
2	1	2	0	0	0	12	4.7	5	6
2	1	41	4	0	5	1	4.7	5	2
2	1	110	12	0	12	0	4.6	1	1
2	1	98	12	0	0	12	4.6	2	2
2	1	1	-2	0	-1	-1	4.6	5	2
2	1	7	6	-6	7	5	4.5	6	2
2	1	-8	0	12	0	12	4.5	2	2
2	1	26	2	-10	4	-8	4.5	4	4
2	1	98	12	0	0	12	5.1	3	3
2	1	110	12	0	12	0	5.2	2	2
2	2	-1	0	0	-5	7	4	2	2
2	2	1	3	-3	2	2	3.9	2	2
2	2	67	10	2	3	3	3.8	3	1
2	2	2	0	0	0	0	3.8	5	2
2	2	-17	-4	2	5	-7	3.8	5	4
2	2	98	12	0	0	12	3.8	6	5
2	2	89	10	2	1	1	3.7	3	2
2	2	11	-2	2	5	-3	3.6	3	2
2	2	0	0	0	0	0	3.6	2	2
2	2	52	-1	11	9	3	3.5	6	7
2	2	2	0	12	0	12	3.5	2	2
2	2	28	6	-6	0	12	3.4	2	2
2	2	98	12	0	0	12	3.4	2	3
2	2	16	3	5	1	-1	3	2	2
2	2	-4	0	12	0	12	2.9	6	3
2	2	-25	-2	0	-5	1	2.9	2	1
2	2	-1	1	-1	0	2	2.7	3	2
2	2	36	3	-3	5	3	4.3	4	2
2	2	5	1	-1	0	-8	4.3	3	1
2	2	11	2	0	-5	7	4.3	5	2
2	2	1	0	-2	1	1	4.3	5	4
2	2	-98	-12	0	0	-12	4.2	4	2
2	2	-17	-3	-3	6	6	4.2	2	2
2	2	-31	-1	5	2	-8	4.2	6	2
2	2	-2	1	-11	-1	-11	4.2	5	5
2	2	2	0	0	0	-12	4.1	6	2
2	2	24	2	-2	0	12	4.1	5	2
2	2	-2	0	0	0	0	4.1	2	2
2	2	27	1	11	0	12	4	2	2
2	2	109	12	0	11	1	4	3	3
2	2	98	12	0	0	12	4.8	1	1
2	2	-25	-5	7	0	-12	4.5	3	2
